# Supplementary material for: Effects of Early Lactation Milking Frequency in an Automated Milking System on Cow Performance
Source: Animals (Basel). 2024 Aug 6;14(16):2293. doi: 10.3390/ani14162293 (PMC11350756; doi:10.3390/ani14162293)
Supplement: Supplementary file 1 [file animals-14-02293-s001.zip]

Archive with 1 entries (1 files):
- milkingFrequency_animalsDraft_supplement.pdf
